# Supplementary material for: Brownmillerites CaFeO2.5 and SrFeO2.5 as Catalyst Support for CO Oxidation
Source: Molecules. 2021 Oct 23;26(21):6413. doi: 10.3390/molecules26216413 (PMC8587075; doi:10.3390/molecules26216413)
Supplement: Supplementary file 1 [file molecules-26-06413-s001.zip]

Archive with 1 entries (1 files):
- molecules-1409294-supplementary.pdf
